# Supplementary material for: New species without dead bodies: a case for photo-based descriptions, illustrated by a striking new species of Marleyimyia Hesse (Diptera, Bombyliidae) from South Africa
Source: Zookeys. 2015 Oct 5;(525):117–27. doi: 10.3897/zookeys.525.6143 (PMC4607853; doi:10.3897/zookeys.525.6143)
Supplement: XML Treatment for Marleyimyia [file zookeys.525.6143-treatment1.xml]

<!DOCTYPE tp:taxon-treatment
  PUBLIC "-//TaxonX//DTD Taxonomic Treatment Publishing DTD v0 20100105//EN" "tax-treatment-NSO.dtd">
<tp:taxon-treatment xmlns:tp="http://www.plazi.org/taxpub"><tp:treatment-meta><kwd-group><label>Taxon classification</label><kwd><named-content content-type="kingdom">Animalia</named-content></kwd><kwd><named-content content-type="order">Diptera</named-content></kwd><kwd><named-content content-type="family">Bombyliidae</named-content></kwd></kwd-group><mixed-citation publication-type="journal"><person-group><name><surname>Marshall</surname><given-names>Stephen A.</given-names></name><name><surname>Evenhuis</surname><given-names>Neal L.</given-names></name></person-group><article-title>New species without dead bodies: a case for photo-based descriptions, illustrated by a striking new species of <italic><tp:taxon-name><tp:taxon-name-part taxon-name-part-type="genus">Marleyimyia</tp:taxon-name-part></tp:taxon-name></italic> Hesse (<tp:taxon-name><tp:taxon-name-part taxon-name-part-type="order">Diptera</tp:taxon-name-part></tp:taxon-name>, <tp:taxon-name><tp:taxon-name-part taxon-name-part-type="family">Bombyliidae</tp:taxon-name-part></tp:taxon-name>) from South Africa</article-title><source>Zookeys</source><day>5</day><month>10</month><year>2015</year><volume>2015</volume><issue>525</issue><fpage>117</fpage><lpage>127</lpage><pub-id pub-id-type="doi">10.3897/zookeys.525.6143</pub-id></mixed-citation></tp:treatment-meta><tp:nomenclature><label>Genus</label><tp:taxon-name>
                        <tp:taxon-name-part taxon-name-part-type="genus">Marleyimyia</tp:taxon-name-part>
                    </tp:taxon-name><tp:taxon-authority>Hesse</tp:taxon-authority><tp:nomenclature-citation-list><tp:nomenclature-citation><tp:taxon-name><tp:taxon-name-part taxon-name-part-type="genus">Marleyimyia</tp:taxon-name-part></tp:taxon-name><comment> Hesse, 1956: 521. Type species: <italic><tp:taxon-name><tp:taxon-name-part taxon-name-part-type="genus">Marleyimyia</tp:taxon-name-part> <tp:taxon-name-part taxon-name-part-type="species">natalensis</tp:taxon-name-part></tp:taxon-name></italic> Hesse, 1956, by original designation.</comment></tp:nomenclature-citation></tp:nomenclature-citation-list></tp:nomenclature><tp:treatment-sec sec-type="Remarks"><title>Remarks.</title><p><italic><tp:taxon-name><tp:taxon-name-part taxon-name-part-type="genus">Marleyimyia</tp:taxon-name-part></tp:taxon-name></italic> Hesse, 1956 was originally described based on a single male specimen with vestigial mouthparts and bred from a log containing cossid larvae. The genus is currently known from only three specimens representing two described species from widely disjunct localities: <italic><tp:taxon-name><tp:taxon-name-part taxon-name-part-type="genus">Marleyimyia</tp:taxon-name-part> <tp:taxon-name-part taxon-name-part-type="species">goliath</tp:taxon-name-part></tp:taxon-name></italic> (Oldroyd) from Peninsular Malaysia and <italic><tp:taxon-name><tp:taxon-name-part taxon-name-part-type="genus">Marleyimyia</tp:taxon-name-part> <tp:taxon-name-part taxon-name-part-type="species">natalensis</tp:taxon-name-part></tp:taxon-name></italic> Hesse from southern Africa. In proposing his new genus, <xref ref-type="bibr" rid="B6">Hesse (1956)</xref> distinguished <italic><tp:taxon-name><tp:taxon-name-part taxon-name-part-type="genus">Marleyimyia</tp:taxon-name-part></tp:taxon-name></italic> from <italic><tp:taxon-name><tp:taxon-name-part taxon-name-part-type="genus">Oestranthrax</tp:taxon-name-part></tp:taxon-name></italic> Bezzi, 1921 by the larger body, the head wider than the thorax, and the differently shaped, although reduced, proboscis (pointed apically in <italic><tp:taxon-name><tp:taxon-name-part taxon-name-part-type="genus">Marleyimyia</tp:taxon-name-part></tp:taxon-name></italic> and short with a small fleshy labellum in <!--PageBreak--><italic><tp:taxon-name><tp:taxon-name-part taxon-name-part-type="genus">Oestranthrax</tp:taxon-name-part></tp:taxon-name></italic>). Hesse distinguished <italic><tp:taxon-name><tp:taxon-name-part taxon-name-part-type="genus">Marleyimyia</tp:taxon-name-part></tp:taxon-name></italic> from <italic><tp:taxon-name><tp:taxon-name-part taxon-name-part-type="genus">Villoestrus</tp:taxon-name-part></tp:taxon-name></italic> Paramonov, 1931 by the same body and head features as above, but also the presence of a reduced proboscis (proboscis totally absent in <italic><tp:taxon-name><tp:taxon-name-part taxon-name-part-type="genus">Villoestrus</tp:taxon-name-part></tp:taxon-name></italic>). <xref ref-type="bibr" rid="B13">Oldroyd (1951)</xref> described his new Malaysian species as <italic><tp:taxon-name><tp:taxon-name-part taxon-name-part-type="genus">Oestranthrax</tp:taxon-name-part> <tp:taxon-name-part taxon-name-part-type="species">goliath</tp:taxon-name-part></tp:taxon-name></italic> based on a single male and female bred from the pupa of a cossid moth and claimed it to be the largest in bulk of any bee fly he had seen. <xref ref-type="bibr" rid="B1">Bowden (1975)</xref> transferred <italic><tp:taxon-name><tp:taxon-name-part taxon-name-part-type="genus">Oestranthrax</tp:taxon-name-part> <tp:taxon-name-part taxon-name-part-type="species">goliath</tp:taxon-name-part></tp:taxon-name></italic> to <italic><tp:taxon-name><tp:taxon-name-part taxon-name-part-type="genus">Marleyimyia</tp:taxon-name-part></tp:taxon-name></italic> and <xref ref-type="bibr" rid="B2">Bowden (1978)</xref> echoed <xref ref-type="bibr" rid="B13">Oldroyd’s (1951)</xref> presumption that the species in the genus had the appearance of a crepuscular or nocturnal habit. If this nocturnal habit is proven to be true, then the new species described below differs in having been seen during the day (photographed at two separate localities), but it has the same unusual antennal shape as found in the male and female of <italic><tp:taxon-name><tp:taxon-name-part taxon-name-part-type="genus">Marleyimyia</tp:taxon-name-part> <tp:taxon-name-part taxon-name-part-type="species">goliath</tp:taxon-name-part></tp:taxon-name></italic> (a similar lanceolate shape but shorter and stouter is found only in one other bombyliid species, the Nearctic <italic><tp:taxon-name><tp:taxon-name-part taxon-name-part-type="genus">Oestranthrax</tp:taxon-name-part> <tp:taxon-name-part taxon-name-part-type="species">farinosus</tp:taxon-name-part></tp:taxon-name></italic> Johnson &amp; Maughan, and only in females of that species). The antennal shape in the new species described here is not found in the male holotype of the type species, <italic><tp:taxon-name><tp:taxon-name-part taxon-name-part-type="genus">Marleyimyia</tp:taxon-name-part> <tp:taxon-name-part taxon-name-part-type="species">natalensis</tp:taxon-name-part></tp:taxon-name></italic>, but it is found in the female of the undescribed species of <italic><tp:taxon-name><tp:taxon-name-part taxon-name-part-type="genus">Marleyimyia</tp:taxon-name-part></tp:taxon-name></italic> from Nigeria mentioned by <xref ref-type="bibr" rid="B2">Bowden (1978)</xref> and may be a female-specific character for species of <italic><tp:taxon-name><tp:taxon-name-part taxon-name-part-type="genus">Marleyimyia</tp:taxon-name-part></tp:taxon-name></italic>.</p></tp:treatment-sec><ref-list><ref id="B6"><mixed-citation xmlns:xlink="http://www.w3.org/1999/xlink" xlink:type="simple"><person-group><name name-style="western"><surname>Hesse</surname><given-names>AJ</given-names></name></person-group> (<year>1956</year>) <article-title>A revision of the <tp:taxon-name><tp:taxon-name-part taxon-name-part-type="family">Bombyliidae</tp:taxon-name-part></tp:taxon-name> (<tp:taxon-name><tp:taxon-name-part taxon-name-part-type="order">Diptera</tp:taxon-name-part></tp:taxon-name>) of southern Africa. Parts II &amp; III.</article-title> <source>Annals of the South African Museum</source> <volume>35</volume>: <fpage>1</fpage>–<lpage>972</lpage>. </mixed-citation></ref><ref id="B13"><mixed-citation xmlns:xlink="http://www.w3.org/1999/xlink" xlink:type="simple"><person-group><name name-style="western"><surname>Oldroyd</surname><given-names>H</given-names></name></person-group> (<year>1951</year>) <article-title>A giant bombyliid (<tp:taxon-name><tp:taxon-name-part taxon-name-part-type="order">Diptera</tp:taxon-name-part></tp:taxon-name>) bred from the pupa of a cossid moth.</article-title> <source>Proceedings of the Royal Entomological Society (B)</source> <volume>20</volume>: <fpage>49</fpage>–<lpage>50</lpage>. doi: <ext-link xlink:type="simple" ext-link-type="doi" xlink:href="10.1111/j.1365-3113.1951.tb01018.x">10.1111/j.1365-3113.1951.tb01018.x</ext-link> </mixed-citation></ref><ref id="B1"><mixed-citation xmlns:xlink="http://www.w3.org/1999/xlink" xlink:type="simple"><person-group><name name-style="western"><surname>Bowden</surname><given-names>J</given-names></name></person-group> (<year>1975</year>) <article-title>Family <tp:taxon-name><tp:taxon-name-part taxon-name-part-type="family">Bombyliidae</tp:taxon-name-part></tp:taxon-name>.</article-title> In: <person-group><name name-style="western"><surname>Delfinado</surname><given-names>MD</given-names></name><name name-style="western"><surname>Hardy</surname><given-names>DE</given-names></name></person-group> (<role>Eds</role>) <source>A catalog of the <tp:taxon-name><tp:taxon-name-part taxon-name-part-type="order">Diptera</tp:taxon-name-part></tp:taxon-name> of the Oriental Region. Volume II. Suborder <tp:taxon-name><tp:taxon-name-part taxon-name-part-type="suborder">Brachycera</tp:taxon-name-part></tp:taxon-name> through Division <tp:taxon-name><tp:taxon-name-part taxon-name-part-type="clade">Aschiza</tp:taxon-name-part></tp:taxon-name>, Suborder <tp:taxon-name><tp:taxon-name-part taxon-name-part-type="suborder">Cyclorrhapha</tp:taxon-name-part></tp:taxon-name></source>. <publisher-name>Univ. Press of Hawaii</publisher-name>, <publisher-loc>Honolulu</publisher-loc>, <fpage>165</fpage>–<lpage>184</lpage>. </mixed-citation></ref><ref id="B2"><mixed-citation xmlns:xlink="http://www.w3.org/1999/xlink" xlink:type="simple"><person-group><name name-style="western"><surname>Bowden</surname><given-names>J</given-names></name></person-group> (<year>1978</year>) <article-title><tp:taxon-name><tp:taxon-name-part taxon-name-part-type="order">Diptera</tp:taxon-name-part></tp:taxon-name>.</article-title> In: <person-group><name name-style="western"><surname>Werger</surname><given-names>MJA</given-names></name></person-group> (<role>Ed.</role>) <source>Biogeography and ecology of Southern Africa</source>. <volume>Volume II</volume>. <publisher-name>W. Junk</publisher-name>, <publisher-loc>The Hague</publisher-loc>, <fpage>775</fpage>–<lpage>796</lpage>. doi: <ext-link xlink:type="simple" ext-link-type="doi" xlink:href="10.1007/978-94-009-9951-0_25">10.1007/978-94-009-9951-0_25</ext-link> </mixed-citation></ref></ref-list></tp:taxon-treatment>
