# Supplementary material for: New species without dead bodies: a case for photo-based descriptions, illustrated by a striking new species of Marleyimyia Hesse (Diptera, Bombyliidae) from South Africa
Source: Zookeys. 2015 Oct 5;(525):117–27. doi: 10.3897/zookeys.525.6143 (PMC4607853; doi:10.3897/zookeys.525.6143)
Supplement: XML Treatment for Marleyimyia xylocopae [file zookeys.525.6143-treatment2.xml]

<!DOCTYPE tp:taxon-treatment
  PUBLIC "-//TaxonX//DTD Taxonomic Treatment Publishing DTD v0 20100105//EN" "tax-treatment-NSO.dtd">
<tp:taxon-treatment xmlns:tp="http://www.plazi.org/taxpub"><tp:treatment-meta><kwd-group><label>Taxon classification</label><kwd><named-content content-type="kingdom">Animalia</named-content></kwd><kwd><named-content content-type="order">Diptera</named-content></kwd><kwd><named-content content-type="family">Bombyliidae</named-content></kwd></kwd-group><mixed-citation publication-type="journal"><person-group><name><surname>Marshall</surname><given-names>Stephen A.</given-names></name><name><surname>Evenhuis</surname><given-names>Neal L.</given-names></name></person-group><article-title>New species without dead bodies: a case for photo-based descriptions, illustrated by a striking new species of <italic><tp:taxon-name><tp:taxon-name-part taxon-name-part-type="genus">Marleyimyia</tp:taxon-name-part></tp:taxon-name></italic> Hesse (<tp:taxon-name><tp:taxon-name-part taxon-name-part-type="order">Diptera</tp:taxon-name-part></tp:taxon-name>, <tp:taxon-name><tp:taxon-name-part taxon-name-part-type="family">Bombyliidae</tp:taxon-name-part></tp:taxon-name>) from South Africa</article-title><source>Zookeys</source><day>5</day><month>10</month><year>2015</year><volume>2015</volume><issue>525</issue><fpage>117</fpage><lpage>127</lpage><pub-id pub-id-type="doi">10.3897/zookeys.525.6143</pub-id></mixed-citation></tp:treatment-meta><tp:nomenclature><tp:taxon-name>
                        <tp:taxon-name-part taxon-name-part-type="genus">Marleyimyia</tp:taxon-name-part>
                        <tp:taxon-name-part taxon-name-part-type="species">xylocopae</tp:taxon-name-part>
                        <object-id xmlns:xlink="http://www.w3.org/1999/xlink" content-type="zoobank" xlink:type="simple">http://zoobank.org/02D005F8-59D4-4FD7-B0D2-FAA8BC017BC8</object-id>
                    </tp:taxon-name><tp:taxon-authority>Marshall &amp; Evenhuis</tp:taxon-authority><tp:taxon-status xmlns:xlink="http://www.w3.org/1999/xlink" xlink:type="simple">sp. n.</tp:taxon-status><xref ref-type="fig" rid="F1">Figs 1</xref><xref ref-type="fig" rid="F2">, 2</xref><xref ref-type="fig" rid="F3">, 3</xref><xref ref-type="fig" rid="F4">, 4</xref></tp:nomenclature><tp:treatment-sec sec-type="Type locality"><title>Type locality.</title><p>REPUBLIC OF SOUTH AFRICA: KwaZulu Natal: Ndumo Nature Preserve, Ndumo Campground, <named-content xmlns:xlink="http://www.w3.org/1999/xlink" content-type="dwc:verbatimCoordinates" xlink:type="simple">26°54'31.07"S; 32°18'57.85"E</named-content>.</p></tp:treatment-sec><tp:treatment-sec sec-type="Type specimen"><title>Type specimen.</title><p>Holotype female from SOUTH AFRICA: KwaZulu Natal: Ndumo Nature Preserve, Ndumo Campground, <named-content xmlns:xlink="http://www.w3.org/1999/xlink" content-type="dwc:verbatimCoordinates" xlink:type="simple">26°54'31.07"S; 32°18'57.85"E</named-content>, 74.0 m elev., 1 Dec 2014, S.A. Marshall. Holotype represented in photograph No. 7007 (Fig. <xref ref-type="fig" rid="F1">1</xref>); other photos taken: Nos. 7002, 7003, 7004, 7005, 7006, 7008. Paratype female represented in photograph No. 7015. photographed at the following locality: SOUTH AFRICA: KwaZulu Natal: Ndumo Nature Preserve, Red Cliffs, <named-content xmlns:xlink="http://www.w3.org/1999/xlink" content-type="dwc:verbatimCoordinates" xlink:type="simple">26°51'21.9"S; 32°12'26.3"E</named-content>, 35.0 m elev., 27 November 2014, S.A. Marshall. Other photos taken: Nos. 7009, 7010, 7012, 7013, 7014, 7016, 7017. All photographs are archived with Morphobank (project P2277 : <ext-link xmlns:xlink="http://www.w3.org/1999/xlink" xlink:type="simple" ext-link-type="uri" xlink:href="http://morphobank.org/permalink/?P2277">http://morphobank.org/permalink/?P2277</ext-link>, images M397297–M397315).</p><fig id="F1" position="float" orientation="portrait"><label>Figure 1.</label><caption><p>Habitus of female <italic><tp:taxon-name><tp:taxon-name-part taxon-name-part-type="genus">Marleyimyia</tp:taxon-name-part> <tp:taxon-name-part taxon-name-part-type="species">xylocopae</tp:taxon-name-part></tp:taxon-name></italic> Marshall &amp; Evenhuis, sp. n. from Ndumo Game Preserve, South Africa, 1 December 2014. Fig. 1 derives from Photo no. 7007 (Campground site) and was adjusted for brightness and contrast. Photo: Steve Marshall.</p></caption><graphic xmlns:xlink="http://www.w3.org/1999/xlink" xlink:href="zookeys-525-117-g001.jpg" position="float" orientation="portrait" xlink:type="simple" id="oo_59276.jpg"/></fig></tp:treatment-sec><tp:treatment-sec sec-type="Diagnosis"><title>Diagnosis.</title><p>Separated from its congeners by the all black infuscated wing (hyaline in <italic><tp:taxon-name><tp:taxon-name-part taxon-name-part-type="genus">Marleyimyia</tp:taxon-name-part> <tp:taxon-name-part taxon-name-part-type="species">goliath</tp:taxon-name-part></tp:taxon-name></italic> and <italic><tp:taxon-name><tp:taxon-name-part taxon-name-part-type="genus">Marleyimyia</tp:taxon-name-part> <tp:taxon-name-part taxon-name-part-type="species">natalensis</tp:taxon-name-part></tp:taxon-name></italic>), and the mesonotal pattern of black hairs anteriorly and yellow hairs posteriorly (entirely black-haired in <italic><tp:taxon-name><tp:taxon-name-part taxon-name-part-type="genus">Marleyimyia</tp:taxon-name-part> <tp:taxon-name-part taxon-name-part-type="species">goliath</tp:taxon-name-part></tp:taxon-name></italic> and predominantly yellowish brown-haired in <italic><tp:taxon-name><tp:taxon-name-part taxon-name-part-type="genus">Marleyimyia</tp:taxon-name-part> <tp:taxon-name-part taxon-name-part-type="species">natalensis</tp:taxon-name-part></tp:taxon-name></italic>).</p></tp:treatment-sec><tp:treatment-sec sec-type="Description"><title>Description.</title><p>Female. Body: ca. 18–20 mm in length (extrapolated from comparison of grass blade width of <italic><tp:taxon-name><tp:taxon-name-part taxon-name-part-type="genus">Eremochroa</tp:taxon-name-part></tp:taxon-name></italic> (centipede grass) in a larger habitus photograph [No. 7009]). <italic>Head</italic> (Fig. <xref ref-type="fig" rid="F2">2</xref>). As wide or wider than thorax, shining black in ground colour with some bluish highlights, clothed with silvery white hairs and tomentum. Frons width ca. 1/3 of head width at occiput; ocellar triangle ellipsoid, lateral ocelli slightly larger than anterior ocellus; occiput with short silvery white hairs dorsally, silvery white <!--PageBreak--><!--PageBreak-->tomentum along posterior eye margin, tomentum densest at medial eye indentation and on postgena. Eye dark bluish black, indented medially on posterior margin, with bisecting line length ca. half eye width. Frons short silvery white pilose and tomentose, bare medially below ocellar triangle, pile longest and densest at level of antennae. Face receding with dense silvery white hairs, oral margin narrowly brownish orange near eye margin. Antenna (Fig. <xref ref-type="fig" rid="F3">3A</xref>) cinereous; scape subcylindrical with admixed black and white hairs dorsally and laterally; pedicel subellipsoid, wider than long, bare; flagellomere long, ca. 4 × length of scape, linear-lanceolate, bare, slightly bulging basally, slightly tapering to apex; apical style minute.</p><fig id="F2" position="float" orientation="portrait"><label>Figure 2.</label><caption><p><italic><tp:taxon-name><tp:taxon-name-part taxon-name-part-type="genus">Marleyimyia</tp:taxon-name-part> <tp:taxon-name-part taxon-name-part-type="species">xylocopae</tp:taxon-name-part></tp:taxon-name></italic> Marshall &amp; Evenhuis, sp. n., detail of head. Photo: Steve Marshall.</p></caption><graphic xmlns:xlink="http://www.w3.org/1999/xlink" xlink:href="zookeys-525-117-g002.jpg" position="float" orientation="portrait" xlink:type="simple" id="oo_59277.jpg"/></fig><fig id="F3" position="float" orientation="portrait"><label>Figure 3.</label><caption><p>Right antenna of <italic><tp:taxon-name><tp:taxon-name-part taxon-name-part-type="genus">Marleyimyia</tp:taxon-name-part></tp:taxon-name></italic> species. <bold>A</bold> <italic><tp:taxon-name><tp:taxon-name-part taxon-name-part-type="genus">Marleyimyia</tp:taxon-name-part> <tp:taxon-name-part taxon-name-part-type="species">xylocopae</tp:taxon-name-part></tp:taxon-name></italic> Marshall &amp; Evenhuis, sp. n. <bold>B</bold> <italic><tp:taxon-name><tp:taxon-name-part taxon-name-part-type="genus">Marleyimyia</tp:taxon-name-part> <tp:taxon-name-part taxon-name-part-type="species">goliath</tp:taxon-name-part></tp:taxon-name></italic> (Oldroyd) [from <xref ref-type="bibr" rid="B13">Oldroyd 1951</xref>, fig. 5]. Fig. 3A derives from Photo no. 7015 (Red Cliffs site), was rotated slightly to match the illustration (Fig. 3B), and was adjusted for brightness and contrast. Photo: Steve Marshall.</p></caption><graphic xmlns:xlink="http://www.w3.org/1999/xlink" xlink:href="zookeys-525-117-g003.jpg" position="float" orientation="portrait" xlink:type="simple" id="oo_59278.jpg"/></fig><!--PageBreak--><p><italic>Thorax</italic>. Mesonotum and pleura shining black in ground color (scutellum ground color obscured); mesonotum with dense short “clipped-looking” black pile anteriorly to level of wing base, yellow pile from wing base to posterior edge of mesonotal disc including postalar calli, long, shaggy laterally, short and “clipped-looking” on disc; scutellum densely shaggy yellow pilose; pleura thickly black haired, those hairs on anepisternum with dark brownish sheen. (Halter and pleural area under wing obscured in photos).</p><p><italic>Legs</italic>. (Hind femur obscured in photographs). Fore and mid legs (and hind legs beyond femur) black with a shiny greasy appearance, some bluish highlights on femora and tarsi. Fore and mid femora short, stout, with long black hairs ventrally, longest basally, tapering to shorter apical hairs; tibiae shorter than femora, with short black spicules.</p><p><italic>Wing</italic> (Fig. <xref ref-type="fig" rid="F4">4</xref>). Infuscated dark brownish black throughout except brownish infuscation in center of anal lobe and cell fourth posterior cell and subhyaline apex of wing, veins black; crossvein r-m just proximal to middle of cell dm (with anomalous second crossvein in left wing); veins R<sub>2+3</sub> and R<sub>4</sub> sinuous, subparallel to wing margin; origin or R<sub>2+3</sub> just before r-m crossvein; first posterior cell open in wing margin; crossvein dm-m S-shaped, origin on vein M<sub>4</sub> at basal one-fourth; crossvein m-m slightly wider than r-m; cell cua narrowly open in wing margin; anal lobe well developed; alula small.</p><fig id="F4" position="float" orientation="portrait"><label>Figure 4.</label><caption><p><italic><tp:taxon-name><tp:taxon-name-part taxon-name-part-type="genus">Marleyimyia</tp:taxon-name-part> <tp:taxon-name-part taxon-name-part-type="species">xylocopae</tp:taxon-name-part></tp:taxon-name></italic> Marshall &amp; Evenhuis, sp. n., left wing. Fig. 4 derives from Photo no. 7007 (Campground site) and was adjusted for brightness and contrast. Photo: Steve Marshall.</p></caption><graphic xmlns:xlink="http://www.w3.org/1999/xlink" xlink:href="zookeys-525-117-g004.jpg" position="float" orientation="portrait" xlink:type="simple" id="oo_59279.jpg"/></fig><p><italic>Abdomen.</italic> Broad, ovular in shape, shining black in ground color with bluish highlights (sternites not visible); tergite II and III with admixed short silvery white hair <!--PageBreak-->and tomentum dorsolaterally and sparse silvery tomentum with bluish highlights dorsomedially; tergites IV–VII with adpressed black tomentum and sparse silvery white tomentum dorsomedially. <italic>Genitalia</italic>. Not dissected.</p></tp:treatment-sec><tp:treatment-sec sec-type="Remarks"><title>Remarks.</title><p>Two different specimens were photographed (one at each locality indicated above). That they are different is evidenced by the rubbed frons in the Red Cliffs paratype (photos taken on 27 November) and that the photos taken later at the Campground site (on 1 December) were of a specimen without a rubbed frons. This new species shares its unusual large body, wing shape, wing venation, and antennal flagellomere shape with <italic><tp:taxon-name><tp:taxon-name-part taxon-name-part-type="genus">Marleyimyia</tp:taxon-name-part> <tp:taxon-name-part taxon-name-part-type="species">goliath</tp:taxon-name-part></tp:taxon-name></italic>, which occurs in Peninsular Malaysia. These characters differ from the smaller and more slender type species, <italic><tp:taxon-name><tp:taxon-name-part taxon-name-part-type="genus">Marleyimyia</tp:taxon-name-part> <tp:taxon-name-part taxon-name-part-type="species">natalensis</tp:taxon-name-part></tp:taxon-name></italic> (Fig. <xref ref-type="fig" rid="F5">5</xref>), from Sydenham, near Durban, South Africa (see map in Fig. <xref ref-type="fig" rid="F7">7</xref>; <ext-link xmlns:xlink="http://www.w3.org/1999/xlink" xlink:type="simple" ext-link-type="uri" xlink:href="http://www.simplemappr.net/map/4577">http://www.simplemappr.net/map/4577</ext-link>). <xref ref-type="bibr" rid="B2">Bowden (1978)</xref> mentioned an undescribed species of <italic><tp:taxon-name><tp:taxon-name-part taxon-name-part-type="genus">Marleyimyia</tp:taxon-name-part></tp:taxon-name></italic> from Nigeria which, from photographs of the specimen in the BMNH, appears to be more similar to <italic><tp:taxon-name><tp:taxon-name-part taxon-name-part-type="genus">Marleyimyia</tp:taxon-name-part> <tp:taxon-name-part taxon-name-part-type="species">natalensis</tp:taxon-name-part></tp:taxon-name></italic> in size and coloration than either <italic><tp:taxon-name><tp:taxon-name-part taxon-name-part-type="genus">Marleyimyia</tp:taxon-name-part> <tp:taxon-name-part taxon-name-part-type="species">goliath</tp:taxon-name-part></tp:taxon-name></italic> or <italic><tp:taxon-name><tp:taxon-name-part taxon-name-part-type="genus">Marleyimyia</tp:taxon-name-part> <tp:taxon-name-part taxon-name-part-type="species">xylocopae</tp:taxon-name-part></tp:taxon-name></italic> sp. n., but the Nigerian species has the same antennal shape as <italic><tp:taxon-name><tp:taxon-name-part taxon-name-part-type="genus">Marleyimyia</tp:taxon-name-part> <tp:taxon-name-part taxon-name-part-type="species">goliath</tp:taxon-name-part></tp:taxon-name></italic> and <italic><tp:taxon-name><tp:taxon-name-part taxon-name-part-type="genus">Marleyimyia</tp:taxon-name-part> <tp:taxon-name-part taxon-name-part-type="species">xylocopae</tp:taxon-name-part></tp:taxon-name></italic> sp. n. Because of the similarity of <italic><tp:taxon-name><tp:taxon-name-part taxon-name-part-type="genus">Marleyimyia</tp:taxon-name-part> <tp:taxon-name-part taxon-name-part-type="species">xylocopae</tp:taxon-name-part></tp:taxon-name></italic> to characters shown in <italic><tp:taxon-name><tp:taxon-name-part taxon-name-part-type="genus">Marleyimyia</tp:taxon-name-part> <tp:taxon-name-part taxon-name-part-type="species">goliath</tp:taxon-name-part></tp:taxon-name></italic>, we feel confident of its current generic placement. Further material of this genus should be secured in order to better assess the true generic limits.</p><fig id="F5" position="float" orientation="portrait"><label>Figure 5.</label><caption><p><italic><tp:taxon-name><tp:taxon-name-part taxon-name-part-type="genus">Marleyimyia</tp:taxon-name-part> <tp:taxon-name-part taxon-name-part-type="species">natalensis</tp:taxon-name-part></tp:taxon-name></italic> Hesse, male holotype. <bold>A</bold> habitus, dorsal view <bold>B</bold> Head, frontal view <bold>C</bold> habitus, lateral view <bold>D</bold> labels. Photos: Simon Van Noort, Iziko South African Museum.</p></caption><graphic xmlns:xlink="http://www.w3.org/1999/xlink" xlink:href="zookeys-525-117-g005.jpg" position="float" orientation="portrait" xlink:type="simple" id="oo_59280.jpg"/></fig><!--PageBreak--></tp:treatment-sec><tp:treatment-sec><!--Section generated to contain objects referenced in tp:taxon-treatment.--><fig id="F7" position="float" orientation="portrait"><label>Figure 7.</label><caption><p>Map (<ext-link xmlns:xlink="http://www.w3.org/1999/xlink" xlink:type="simple" ext-link-type="uri" xlink:href="http://www.simplemappr.net/map/4577">http://www.simplemappr.net/map/4577</ext-link>) showing the known localities of <italic><tp:taxon-name><tp:taxon-name-part taxon-name-part-type="genus">Marleyimyia</tp:taxon-name-part> <tp:taxon-name-part taxon-name-part-type="species">natalensis</tp:taxon-name-part></tp:taxon-name></italic> Hesse and <italic><tp:taxon-name><tp:taxon-name-part taxon-name-part-type="genus">Marleyimyia</tp:taxon-name-part> <tp:taxon-name-part taxon-name-part-type="species">xylocopae</tp:taxon-name-part></tp:taxon-name></italic> sp. n., in Kwa-Zulu Natal, South Africa.</p></caption><graphic xmlns:xlink="http://www.w3.org/1999/xlink" xlink:href="zookeys-525-117-g007.jpg" position="float" orientation="portrait" xlink:type="simple" id="oo_59282.jpg"/></fig></tp:treatment-sec><ref-list><ref id="B13"><mixed-citation xmlns:xlink="http://www.w3.org/1999/xlink" xlink:type="simple"><person-group><name name-style="western"><surname>Oldroyd</surname><given-names>H</given-names></name></person-group> (<year>1951</year>) <article-title>A giant bombyliid (<tp:taxon-name><tp:taxon-name-part taxon-name-part-type="order">Diptera</tp:taxon-name-part></tp:taxon-name>) bred from the pupa of a cossid moth.</article-title> <source>Proceedings of the Royal Entomological Society (B)</source> <volume>20</volume>: <fpage>49</fpage>–<lpage>50</lpage>. doi: <ext-link xlink:type="simple" ext-link-type="doi" xlink:href="10.1111/j.1365-3113.1951.tb01018.x">10.1111/j.1365-3113.1951.tb01018.x</ext-link> </mixed-citation></ref><ref id="B2"><mixed-citation xmlns:xlink="http://www.w3.org/1999/xlink" xlink:type="simple"><person-group><name name-style="western"><surname>Bowden</surname><given-names>J</given-names></name></person-group> (<year>1978</year>) <article-title><tp:taxon-name><tp:taxon-name-part taxon-name-part-type="order">Diptera</tp:taxon-name-part></tp:taxon-name>.</article-title> In: <person-group><name name-style="western"><surname>Werger</surname><given-names>MJA</given-names></name></person-group> (<role>Ed.</role>) <source>Biogeography and ecology of Southern Africa</source>. <volume>Volume II</volume>. <publisher-name>W. Junk</publisher-name>, <publisher-loc>The Hague</publisher-loc>, <fpage>775</fpage>–<lpage>796</lpage>. doi: <ext-link xlink:type="simple" ext-link-type="doi" xlink:href="10.1007/978-94-009-9951-0_25">10.1007/978-94-009-9951-0_25</ext-link> </mixed-citation></ref></ref-list></tp:taxon-treatment>
